# Supplementary material for: “I Don’t Believe in Age; I Believe in Staying Enthusiastic”: An Exploratory Qualitative Study into Recruitment Strategies Stimulating Middle-Aged and Older Adults to Join Physical Activity Interventions
Source: Geriatrics (Basel). 2024 Jun 13;9(3):80. doi: 10.3390/geriatrics9030080 (PMC11202473; doi:10.3390/geriatrics9030080)
Supplement: Supplementary file 1 [file geriatrics-09-00080-s001.zip]

Archive with 2 entries (2 files):
- 21032024 File S2 Codebook.pdf
- 21032024_File_S1 Interview Guide.pdf
